# Supplementary material for: Intra- and inter-individual variability in the underwater pull-out technique in 200 m breaststroke turns
Source: PLoS One. 2023 Mar 21;18(3):e0283234. doi: 10.1371/journal.pone.0283234 (PMC10030011; doi:10.1371/journal.pone.0283234)
Supplement: S1 Dataset — (XLSX) [file pone.0283234.s001.xlsx]

## Sheet: Relative_data
Swimmer	Lap	cluster	DK_Relative time	DK_Relative distance	UGlide_Relative time	UGlide_Relative distance	APO_Relative time	APO_Relative distance	Rec_Relative time	Rec_Relative distance	T1_Relative time	T1_Relative distance	T2_Relative time	T2_Relative distance	T3_Relative time	T3_Relative distance	T4_Relative time	T4_Relative distance	T5_Relative time	T5_Relative distance
1	2	1	4.64548	5.16027	57.9462	67.3487	15.4034	21.1732	32.2738	21.6185	19.5599	23.2978	-11.7359	10.666	-2.44499	1.78916	11.2469	12.2117	-31.2958	38.5451
1	3	1	4.35835	4.18967	62.4697	72.9784	15.9806	23.7781	37.2881	25.7997	15.4964	19.3317	-21.0654	18.8172	-2.17918	1.11443	9.92736	11.0515	-30.2663	39.0192
1	4	1	4.31472	5.16952	61.6751	70.3755	17.5127	24.5626	38.0711	27.3901	13.4518	16.1382	-20.3046	18.8493	-2.53807	1.93145	10.4061	10.8253	-32.2335	40.5574
1	5	1	4.2328	4.22458	53.9683	65.075	18.7831	26.4672	38.6243	27.0768	13.2275	16.383	-16.9312	16.455	-3.1746	1.79319	5.02646	5.76969	-28.0423	36.4615
1	6	1	3.8835	4.47302	51.4563	60.8645	16.0194	22.146	35.9223	25.2925	14.5631	17.5956	-13.1068	12.8394	-1.45631	0.932801	7.76699	8.2835	-27.6699	34.9025
1	7	1	4.08163	4.27756	54.0816	65.1526	21.1735	28.8024	35.2041	24.2806	14.0306	16.5766	-12.2449	12.2461	-2.55102	1.38571	6.63265	7.52746	-31.8878	40.6074
1	8	1	4.66321	5.38827	49.2228	58.9092	17.0984	23.0982	33.1606	23.1655	12.9534	15.9971	-8.80829	8.62884	-2.07254	1.38406	10.3627	11.1851	-32.1244	39.6716
2	2	2	5.6	5.93134	49.6	61.5474	18.6667	26.5734	29.6	18.7538	16.8	20.4046	-8.26667	8.0352	-3.73333	2.41724	5.86667	6.53416	-30.1333	39.0389
2	3	2	6.17978	6.63235	45.2247	56.2003	22.7528	30.0587	36.236	25.4261	11.236	13.5927	-5.61798	6.15178	-6.46067	4.94068	5.61798	6.39713	-34.5506	43.0882
2	4	2	7.62195	8.08691	47.561	58.4747	21.6463	29.8167	38.7195	26.4417	10.061	12.0273	-11.2805	11.3594	-6.09756	3.78265	4.57317	5.2713	-33.8415	43.1749
2	5	2	6.34921	7.12811	42.5397	52.862	25.7143	33.6597	40.9524	28.9626	7.61905	9.18148	-6.66667	7.03611	-8.88889	6.33508	2.53968	2.98471	-34.6032	43.7725
2	6	2	6.76923	7.1582	43.0769	54.7265	21.5385	30.1361	35.0769	23.3439	14.4615	16.5564	-4.30769	4.64321	-6.76923	4.56126	2.76923	3.39076	-31.0769	40.6851
2	7	2	7.74411	8.90025	47.4747	57.9092	25.2525	32.7181	41.4141	27.42	11.1111	13.6307	-7.74411	7.7599	-6.06061	4.13209	3.367	3.80054	-36.3636	45.4189
2	8	2	6.8323	7.29665	42.236	52.5498	22.6708	30.6701	35.7143	23.6203	11.8012	13.9935	-5.90062	5.98759	-6.21118	3.88349	1.86335	1.89856	-31.3665	39.8653
3	2	1	3.9627	5.77611	46.3869	54.5156	13.7529	17.453	28.9044	18.4445	21.9114	25.9776	-3.2634	3.03308	-3.9627	2.98296	7.45921	8.05201	-25.1748	31.2811
3	3	1	4.54545	5.83586	46.2121	55.3793	15.9091	20.2241	33.0808	22.0048	24.4949	28.551	-1.0101	0.960993	-5.30303	4.16185	4.79798	5.64323	-25.2525	31.7032
3	4	1	5.30504	6.85528	46.9496	55.8991	16.9761	21.6791	35.5438	24.4098	15.9151	19.4443	-6.6313	6.90338	-4.77454	3.44146	7.42706	7.87234	-29.7082	36.4067
3	5	1	5.26316	6.41417	40.7895	49.2076	16.3158	21.2739	35.7895	25.7092	14.7368	18.2008	-4.21053	4.41189	-4.47368	3.52197	5.52632	5.32104	-27.1053	33.0092
3	6	1	5.42857	6.36621	37.7143	46.9572	18	23.662	36.5714	26.3497	13.4286	16.3954	-3.42857	3.73588	-4.28571	2.9181	2.85714	3.16395	-26.2857	33.1922
3	7	1	4.55696	5.71294	47.5949	56.3628	15.9494	20.7145	33.6709	22.8461	19.2405	22.7558	-6.58228	6.43761	-3.79747	3.35592	5.82278	6.45496	-26.3291	32.8824
3	8	1	4.83092	6.47067	45.1691	53.4649	15.7005	20.0127	28.5024	18.7626	19.3237	22.9457	-2.89855	2.90721	-4.10628	3.01992	7.24638	7.59933	-27.7778	34.0827
4	2	1	5.62061	6.44587	45.9016	53.5354	14.0515	18.1955	22.9508	15.1464	14.7541	17.7912	-4.21546	4.09554	-2.8103	1.84897	12.8806	13.4532	-32.5527	38.0945
4	3	1	5.9867	6.74	44.7894	52.3121	14.8559	19.2779	26.1641	18.1609	13.5255	15.5627	-5.76497	5.6056	-5.76497	4.50581	10.643	11.8659	-31.4856	37.8838
4	4	1	6.75	7.54921	49.25	57.2368	14.75	18.7037	25.75	16.6543	16	18.72	-7.75	7.64868	-3.75	2.3189	10.75	12.1644	-32.25	38.4173
4	5	1	6.08273	6.89416	47.2019	54.3319	17.5182	21.9368	27.2506	17.5263	14.8418	17.2126	-7.05596	6.48695	-3.64964	2.37238	7.78589	8.69561	-31.3869	37.5266
4	6	1	7.25	8.05552	49	56.4352	16	20.9778	31	21.0928	13.5	16.0215	-10	9.65187	-4.75	3.40012	9.5	9.78405	-32.75	38.8174
4	7	1	6.98324	8.60348	49.7207	58.138	19.5531	24.8273	29.6089	18.1758	18.1564	20.319	-4.7486	4.63483	-5.02793	3.35431	7.26257	8.35693	-33.7989	41.7877
4	8	1	7.35695	8.56354	50.1362	58.295	18.5286	24.1133	33.2425	23.1097	14.1689	16.4507	-7.35695	7.5341	-6.81199	5.00745	10.0817	10.1968	-35.9673	42.8737
5	2	1	7.26644	8.75447	41.5225	51.4541	18.6851	25.5819	32.1799	21.3992	23.5294	28.1266	-4.84429	4.8855	-5.53633	3.26114	-5.53633	7.13996	-20.4152	27.1964
5	3	1	7.21311	8.56494	48.5246	59.6146	20.3279	27.7865	31.4754	20.0605	26.5574	31.6595	-6.22951	5.76012	-5.90164	4.00247	-4.59016	5.59147	-22.9508	30.7599
5	4	1	7.16612	8.91224	42.671	52.9961	17.9153	25.724	28.3388	17.2783	27.0358	30.7826	-2.9316	3.1945	-5.21173	2.97892	-5.21173	6.70502	-19.8697	27.9313
5	5	1	7.2327	8.05797	48.4277	58.9307	20.4403	27.983	31.4465	19.0828	27.3585	31.6251	-5.66038	5.27958	-5.03145	3.16416	-5.03145	5.95691	-22.6415	30.0841
5	6	1	6.58307	7.51541	43.2602	53.6112	19.1223	27.1778	32.6019	21.2405	21.9436	25.558	-6.58307	6.20568	-6.26959	3.89363	-4.38871	5.33032	-21.3166	29.3629
5	7	1	7.04698	8.19621	45.6376	56.5058	18.7919	25.7967	33.557	20.5404	24.8322	29.5182	-5.03356	4.57568	-5.36913	3.15903	-3.02013	3.38484	-22.8188	30.6081
5	8	1	7.16612	8.4131	47.557	57.8692	18.8925	26.7964	32.5733	20.6997	23.4528	27.424	-9.44625	9.16382	-4.23453	2.04761	-4.23453	5.51496	-21.8241	29.6946
6	2	1	5.14286	6.3047	53.1429	63.4594	17.4286	24.256	35.1429	23.8883	14.5714	17.7392	-14.5714	13.6585	-4.57143	3.52778	6.57143	7.80575	-29.1429	38.3664
6	3	1	0.909091	0.744195	57.8788	67.8122	22.1212	28.3201	36.9697	25.9068	13.3333	16.2404	-15.4545	15.413	-5.45455	3.95269	6.9697	7.83864	-30	36.903
6	4	2	5.6962	6.88186	50	61.2207	16.7722	23.5431	49.0506	38.965	3.48101	5.04961	-23.7342	25.6946	-5.06329	3.90275	6.01266	6.93345	-28.481	37.3584
6	5	1	6.55738	8.13427	56.7213	67.123	19.6721	24.6474	36.0656	23.7402	21.6393	26.4893	-10.8197	10.5926	-6.55738	5.0952	4.59016	5.39364	-30.8197	38.1753
6	6	2	5.625	6.86385	46.25	57.5868	22.1875	30.9925	36.5625	24.636	8.4375	10.1914	-10.3125	10.2858	-3.75	2.87815	5.3125	6.11708	-33.125	43.9734
6	7	2	6.36943	7.65438	56.3694	65.4077	15.6051	19.9143	40.7643	29.782	14.6497	18.3155	-18.1529	17.8868	-7.64331	6.25927	7.96178	9.29114	-29.9363	36.8598
6	8	2	4.96894	5.98749	50.9317	61.2522	18.0124	25.5756	37.5776	26.0418	11.4907	14.4893	-17.7019	17.055	-3.72671	2.68727	3.72671	4.13226	-26.7081	35.6954
7	2	1	6.00522	7.36208	60.5744	70.5236	15.0131	20.993	31.8538	19.9955	25.4569	31.8727	-14.0992	12.1104	-2.61097	1.75389	6.00522	5.54747	-27.0235	33.9025
7	3	1	5.73066	7.21456	66.7622	76.0229	18.9112	24.947	32.6648	20.4203	24.3553	29.4991	-16.0458	13.8283	-1.14613	0.702038	7.44986	7.74857	-32.0917	39.9101
7	4	1	5.5409	5.83243	62.7968	71.1103	16.8865	22.1113	32.4538	20.5488	22.1636	27.1007	-15.8311	14.0767	-2.37467	1.36673	7.91557	7.82154	-30.343	35.7653
7	5	1	5.94901	7.23846	62.3229	71.4997	16.9972	22.573	33.1445	22.0345	19.5467	23.9681	-15.2975	14.3901	-2.54958	1.46113	10.4816	10.5686	-33.4278	40.38
7	6	1	6.16246	6.99547	59.6639	68.1601	18.0672	23.0288	31.3725	19.9134	18.6275	23.7834	-15.4062	14.2737	-1.12045	0.505679	7.56303	7.07416	-31.7927	37.0984
7	7	1	6.25	6.8941	62.7976	72.3623	17.5595	22.7566	32.7381	21.9162	21.7262	26.7651	-15.7738	14.1107	-3.27381	2.63948	7.7381	8.72993	-31.5476	38.3806
7	8	1	5.98291	6.10546	59.5442	68.0801	17.3789	22.9468	33.6182	21.8202	19.6581	24.3689	-15.3846	14.0157	-2.5641	2.03224	7.12251	6.74874	-30.4843	35.801
8	2	1	5.86667	6.39299	56.2667	64.9887	20.2667	26.5051	34.1333	21.457	19.7333	23.824	-14.9333	13.5318	-3.2	1.65292	1.33333	1.12775	-27.4667	34.0258
8	3	1	5.74413	6.27309	52.7415	63.3943	19.5822	27.184	32.376	21.3351	20.1044	23.669	-12.0104	11.309	-4.69974	2.67123	1.04439	1.2324	-26.3708	34.6895
8	4	1	5.61497	6.07229	50.2674	59.4656	22.4599	28.9147	31.2834	19.6645	17.1123	20.4814	-10.4278	10.0695	-3.47594	2.02104	0.26738	0	-28.3422	34.987
8	5	1	5.66038	6.35746	48.248	58.7322	19.1375	25.7177	30.7278	20.0718	17.2507	21.1148	-10.2426	10.1667	-3.77358	2.49076	1.61725	1.73297	-26.4151	33.8082
8	6	1	6.19946	6.70263	46.3612	55.4877	22.1024	28.007	31.8059	20.778	16.9811	20.4617	-7.27763	7.01897	-3.77358	2.40973	0	0	-28.3019	34.7096
8	7	1	7.12401	7.15036	50.9235	61.6811	21.1082	28.7284	31.6623	20.6278	17.1504	20.7632	-12.1372	11.6086	-3.16623	2.21112	0.527704	0.580853	-28.7599	36.4596
8	8	1	7.83133	10.073	50.6024	59.5772	24.0964	30.4936	31.9277	19.2654	17.7711	20.4333	-8.73494	8.65037	-3.91566	2.18507	0	0	-31.9277	40.5666
9	2	1	4.78723	5.31875	57.9787	68.0578	17.5532	23.1972	32.9787	18.9676	31.9149	37.176	-7.97872	7.0646	-4.25532	1.79954	0.531915	0.620008	-22.8723	29.1359
9	3	1	5.98802	7.36603	53.8922	65.0729	20.3593	27.6627	43.7126	30.6157	19.7605	24.3056	-17.3653	17.5875	-3.59281	1.59882	-3.59281	4.48283	-22.7545	30.5459
9	4	1	4.18848	6.42767	47.1204	58.097	18.8482	27.5298	38.2199	23.9209	22.5131	26.7601	-8.37696	8.05481	-5.2356	2.76434	-2.6178	4.24778	-20.4188	29.7097
9	5	1	5.66572	6.93456	57.7904	69.6967	20.3966	28.2523	43.0595	29.262	18.6969	23.1427	-18.6969	18.3017	-3.96601	1.72979	0	0	-26.0623	35.1869
9	6	1	6.17284	7.59777	59.5679	68.0678	19.4444	25.0466	46.9136	28.5939	19.7531	22.3441	-17.5926	16.1113	-4.32099	1.75443	2.77778	4.56578	-28.3951	37.2101
9	7	1	6.29371	6.86386	60.8392	66.8694	27.2727	34.0959	49.6503	29.317	20.979	22.6802	-17.4825	15.5083	-5.59441	2.88919	-4.8951	5.41492	-28.6713	35.5448
9	8	2	5.12821	6.36116	57.6923	65.6364	23.0769	30.1037	49.359	30.469	15.3846	17.7494	-18.5897	16.8457	-5.12821	2.16434	0.641026	0.937607	-28.8462	37.4025
10	2	3	5.919	8.00359	34.5794	40.7882	21.8069	27.3021	29.9065	19.4118	28.6604	34.2037	-4.6729	4.78873	-5.29595	3.76886	-20.5607	25.5064	-7.16511	9.79937
10	3	3	4.96552	7.53583	31.7241	37.5432	22.2069	27.4491	24.8276	15.436	31.5862	37.2284	0.551724	0.532177	-5.51724	3.92728	-21.5172	26.6022	-5.65517	8.38276
10	4	3	5.80153	8.68522	28.3969	33.5789	25.6489	31.7358	29.313	19.1307	26.2595	31.4568	-1.22137	1.24043	-3.96947	2.66527	-24.7328	30.8541	-6.71756	9.56689
10	5	3	6.14887	9.40089	30.0971	34.8534	23.6246	29.467	29.7735	19.1694	26.2136	30.9542	-3.8835	3.89926	-5.17799	3.34641	-23.6246	29.467	-6.14887	9.40089
10	6	3	5.92105	8.34073	31.25	36.226	26.6447	34.4614	38.1579	27.8532	16.7763	19.941	-12.8289	13.4892	-5.26316	3.49297	-25	31.6655	-7.56579	11.1366
10	7	3	6.54545	9.60039	22.9091	26.7679	25.0909	30.7855	31.2727	20.0374	19.6364	23.6983	-2.90909	3.06966	-5.09091	2.75434	-24.7273	30.7855	-6.90909	9.60039
10	8	3	6.88406	10.2398	27.1739	30.9842	23.913	31.2198	36.2319	24.9386	17.3913	21.0649	-8.69565	8.88415	-5.7971	3.82486	-22.8261	30.1847	-7.97101	11.2749
11	2	1	2.61044	2.61926	39.759	47.4696	12.0482	15.2847	25.502	15.8743	20.6827	24.9487	-2.20884	1.95236	-3.21285	2.49967	4.81928	5.28384	-19.4779	23.1878
11	3	1	3.18182	3.48144	40	49.04	12.9545	17.2655	25	16.0336	24.5455	29.2401	0.681818	0.883362	-2.95455	1.8821	3.18182	3.4177	-19.3182	24.1647
11	4	1	3.34928	3.81775	43.5407	53.0294	14.1148	18.7311	29.6651	20.4503	19.1388	23.6678	-5.02392	4.94142	-4.06699	2.87319	5.26316	5.6891	-22.7273	28.238
11	5	1	3.29114	3.46082	38.481	46.7374	14.9367	19.7017	29.1139	20.7783	16.4557	19.5993	-2.53165	2.6362	-3.5443	2.66515	4.55696	4.80018	-22.7848	27.9627
11	6	2	3.65535	4.00691	36.2924	44.7059	16.7102	21.5274	32.8982	23.3998	13.0548	15.8525	-6.52742	7.32597	-4.17755	2.81054	0	0	-20.3655	25.5343
11	7	2	4.60123	5.31349	38.6503	48.0116	19.6319	25.1324	35.5828	25.6922	13.1902	16.053	-3.98773	4.90279	-6.74847	5.21106	1.84049	1.92337	-26.0736	32.3693
11	8	2	5.90164	8.05457	36.7213	45.2321	19.3443	25.0181	32.7869	21.8337	14.7541	17.2299	-2.62295	2.98403	-4.59016	2.81457	0	0	-25.2459	33.0727
12	2	1	4.38356	4.46772	50.411	59.2436	17.2603	23.3694	29.863	18.8608	19.726	22.9066	-6.84932	6.21319	-3.28767	1.47535	6.57534	6.75447	-28.2192	34.5916
12	3	1	5.02646	5.6305	46.2963	55.2239	16.4021	22.307	29.6296	19.1147	20.3704	23.7978	-6.61376	6.13221	-4.2328	2.34972	2.91005	2.98686	-24.3386	30.9243
12	4	1	4.45682	4.62995	46.5181	56.2263	18.3844	24.4351	33.1476	21.5239	18.1058	20.8506	-5.84958	6.16991	-3.34262	1.50352	4.17827	4.77078	-27.0195	33.8358
12	5	1	5.18732	5.8301	51.0086	61.8638	17.8674	24.8733	36.8876	24.3454	17.0029	20.5162	-13.8329	13.6589	-3.7464	1.77868	2.30548	2.81546	-25.3602	33.5189
12	6	2	4.86322	6.86525	44.3769	53.6049	19.7568	25.3857	36.4742	23.8912	15.8055	18.6173	-7.29483	7.32582	-3.95137	1.66229	1.51976	2.27609	-26.1398	34.527
12	7	2	5.24862	5.69775	42.2652	51.7381	17.9558	24.8656	29.8343	18.3849	19.6133	22.2999	-3.31492	3.28448	-3.59116	1.636	1.38122	1.28814	-24.5856	31.8515
12	8	2	5.01475	5.92235	43.0678	52.1842	21.2389	27.5354	36.2832	24.478	15.3392	17.9687	-7.07965	7.34762	-3.53982	1.52477	-0.589971	0.667426	-25.6637	32.7903
13	2	2	4.96894	5.55099	41.3043	50.3095	18.0124	23.8478	36.3354	25.5799	12.1118	15.3265	-8.38509	8.53844	-3.72671	2.47388	2.79503	2.59675	-25.7764	31.9956
13	3	2	6.70732	7.03819	42.9878	53.077	17.378	23.8454	37.1951	27.6584	10.9756	13.9059	-12.8049	13.4823	-3.96341	2.87386	1.82927	1.84347	-25.9146	32.7271
13	4	2	7.71704	9.54227	42.4437	52.5697	18.328	26.6756	36.9775	25.5211	14.1479	16.8922	-11.254	10.9141	-3.21543	2.11184	-1.28617	1.91227	-24.7588	34.3056
13	5	2	7.16418	7.82472	43.8806	53.5839	17.3134	24.2462	41.194	31.6485	8.0597	9.76871	-17.3134	18.1943	-4.1791	3.08637	1.19403	1.37468	-25.6716	33.4456
13	6	2	6.10169	6.30599	47.7966	59.0664	19.661	28.5979	40.339	28.2253	12.2034	14.6992	-14.5763	14.0745	-3.72881	2.33851	1.35593	1.69473	-27.1186	36.5986
13	7	2	6.56716	7.08404	45.3731	55.321	17.0149	23.8008	41.791	32.1353	9.25373	11.5996	-17.9104	18.598	-4.77612	3.79817	1.19403	1.32269	-24.7761	32.2075
13	8	2	8.11688	8.30904	41.5584	52.8906	18.1818	26.214	38.961	27.0563	13.6364	16.4728	-8.76623	8.57075	-4.22078	3.01769	0.974026	1.63295	-27.2727	36.156

## Sheet: Distance AUW & Glide
Glide	Swimmer 1	Swimmer 2	Swimmer 3	Swimmer 4	Swimmer 5	Swimmer 6	Swimmer 7	Swimmer 8	Swimmer 9	Swimmer 10	Swimmer 11	Swimmer 12	Swimmer 13
Lap2	2.9761	1.7444	2.49204	1.70656	2.43334	1.82096	3.34832	2.62693	2.47589	2.44642	2.80067	2.5791	2.84
Lap3	3.15025	1.69084	2.48038	1.79565	2.89943	1.93092	2.84408	2.85279	3.02112	2.52115	3.57259	2.51548	2.22
Lap4	2.88346	1.31061	2.93861	1.73801	2.16745	1.84859	2.81465	2.72242	2.05769	2.32266	3.20898	2.61942	2.19
Lap5	2.75982	1.38578	3.27937	1.32077	2.19626	1.77319	3.0732	2.69871	2.24692	1.94524	2.91116	2.44125	2.13
Lap6	2.37114	1.36104	3.08416	1.35012	1.83948	1.56317	2.88754	2.50485	1.78202	2.04486	2.52239	2.11126	2.08
Lap7	2.73167	1.21874	2.63313	1.45449	2.08785	1.60195	2.78009	2.51967	2.14404	1.70631	2.48659	2.21956	2.14
Lap8	2.39445	1.20722	3.24001	1.58668	1.89774	1.67298	2.82279	2.40483	1.82069	1.7534	2.40191	2.1354	2.08
Active underwater	Swimmer 1	Swimmer 2	Swimmer 3	Swimmer 4	Swimmer 5	Swimmer 6	Swimmer 7	Swimmer 8	Swimmer 9	Swimmer 10	Swimmer 11	Swimmer 12	Swimmer 13
Lap2	5.47597	4.70706	5.91564	5.969	4.15346	5.00989	4.58827	5.12425	5.50235	4.91368	7.1704	5.66718	4.38
Lap3	5.15988	4.38312	5.41929	6.03905	4.08193	4.54316	4.1596	4.91552	4.70185	5.23416	6.32991	5.66294	4.46
Lap4	4.96786	4.22672	4.98545	5.45918	4.29353	4.2953	4.60114	4.91934	5.25899	4.8305	5.93326	5.24462	4.3
Lap5	4.75171	3.85005	4.89638	5.60496	4.11853	4.12237	4.26709	4.68997	4.55194	4.53238	5.72714	5.02468	4.42
Lap6	5.16531	4.01326	4.51609	5.45163	4.36893	4.37805	4.30906	4.75983	4.50453	4.57616	5.56976	4.74261	4.04
Lap7	4.78918	3.72894	5.08314	4.82618	3.9112	4.20935	4.00893	4.71617	4.19816	4.15508	4.73585	5.09749	4.3
Lap8	4.7949	4.07989	5.16974	4.96476	4.16656	4.29811	4.18652	4.25775	4.39566	4.16068	4.48309	4.89942	4.14

## Sheet: Duration AUW & Glide
Glide	Swimmer 1	Swimmer 2	Swimmer 3	Swimmer 4	Swimmer 5	Swimmer 6	Swimmer 7	Swimmer 8	Swimmer 9	Swimmer 10	Swimmer 11	Swimmer 12	Swimmer 13
Lap2	1.58	0.91	1.19	0.73	1.22	0.82	1.88	1.31	1.12	1.145	1.25	1.16	1.4
Lap3	1.68	0.9	1.21	0.83	1.47	0.92	1.605	1.43	1.46	1.18	1.74	1.15	1.06
Lap4	1.57	0.66	1.48	0.78	1.07	0.88	1.6	1.45	0.96	1.105	1.47	1.21	1.11
Lap5	1.47	0.71	1.73	0.61	1.09	0.88	1.74	1.4	1.08	0.86	1.34	1.05	1.05
Lap6	1.24	0.69	1.58	0.595	0.88	0.74	1.67	1.35	0.87	0.95	1.16	0.93	1.07
Lap7	1.48	0.59	1.34	0.66	0.99	0.76	1.665	1.3	0.98	0.72	1.13	1.01	1.09
Lap8	1.3	0.6	1.75	0.72	0.93	0.82	1.67	1.25	0.86	0.81	1.13	0.98	1.06
Active underwater	Swimmer 1	Swimmer 2	Swimmer 3	Swimmer 4	Swimmer 5	Swimmer 6	Swimmer 7	Swimmer 8	Swimmer 9	Swimmer 10	Swimmer 11	Swimmer 12	Swimmer 13
Lap2	4.09	3.75	4.29	4.27	2.89	3.5	3.83	3.75	3.76	3.21	4.98	3.65	3.22
Lap3	4.13	3.56	3.96	4.51	3.05	3.3	3.49	3.83	3.34	3.625	4.4	3.78	3.28
Lap4	3.94	3.28	3.77	4	3.07	3.16	3.79	3.74	3.82	3.275	4.18	3.59	3.11
Lap5	3.78	3.15	3.8	4.11	3.18	3.05	3.53	3.71	3.53	3.09	3.95	3.47	3.35
Lap6	4.12	3.25	3.5	4	3.19	3.2	3.57	3.71	3.24	3.04	3.83	3.29	2.95
Lap7	3.92	2.97	3.95	3.58	2.98	3.14	3.36	3.79	2.86	2.75	3.26	3.62	3.35
Lap8	3.86	3.22	4.14	3.67	3.07	3.22	3.51	3.32	3.12	2.76	3.05	3.39	3.08
